# Supplementary material for: Insular environment-dependent introgression from an arid-grassland orchid to a wetland orchid on an oceanic island
Source: Evol Lett. 2024 Jul 15;8(6):799–812. doi: 10.1093/evlett/qrae034 (PMC11637555; doi:10.1093/evlett/qrae034)
Supplement: qrae034_suppl_Supplementary_Tables [file qrae034_suppl_supplementary_tables.xlsx]

## Sheet: Table S1
Table S1. Morphological characteristics of mainland Pogonia japonica, insular P. japonica, P. japonica × P. minor, mainland P. minor, and insular P. minor.
species	sample_ID*	sampling_locality	population_type	population_name	population_code	ovary_length	ovary_width	dorsal_sepal_length	dorsal_sepal_width	petal_length	petal_width	lateral_sepal_length	lateral_sepal_width	labellum_length	labellum_width	column_length	column_width
Pogonia minor	P29-1	Japan:Fukuoka Pref, Kitakyushu City, Kokuraminami-ku	mainland Kyushu	Kitakyushu	KKS	9.9	1.8	12.4	1.8	11	3	12.3	2.2	9.7	4.6	7.1	1.6
Pogonia minor	P29-2	Japan:Fukuoka Pref, Kitakyushu City, Kokuraminami-ku	mainland Kyushu	Kitakyushu	KKS	10.2	1.8	14	3.3	12.7	3.4	13.5	2.9	12	2.8	6.7	1.8
Pogonia minor	P30-1	Japan:Fukuoka Pref, Kitakyushu City, Kokuraminami-ku	mainland Kyushu	Kitakyushu	KKS	12.6	2.1	13.1	2.7	12.1	2.9	12.8	1.9	11.1	4.8	6.8	1.8
Pogonia minor	P30-2	Japan:Fukuoka Pref, Kitakyushu City, Kokuraminami-ku	mainland Kyushu	Kitakyushu	KKS	16.5	1.7	13.3	2.8	12.6	3.2	13.2	2.4	11.9	3.1	7.3	2.2
Pogonia japonica	P27-1	Japan:Fukuoka Pref, Miyako Gun, Kanda	mainland Kyushu	Kanda	KND	21.4	2.6	24	6.5	22.7	8.8	22.3	6.5	22	6.9	13.1	2.4
Pogonia japonica	P27-2	Japan:Fukuoka Pref, Miyako Gun, Kanda	mainland Kyushu	Kanda	KND	21	2.6	24	5.8	21.6	7.4	23.6	5.2	20	6.2	11.1	2.2
Pogonia japonica	P28	Japan:Fukuoka Pref, Miyako Gun, Kanda	mainland Kyushu	Kanda	KND	18.6	2.2	23.5	5.8	21.4	7.1	22.4	5.5	21.5	6.9	10.3	2.8
Pogonia japonica	P2	Japan:Gifu Pref, Ena City, Takenamicho, Fuji	mainland Chubu	Ena	ENA	18.6	2.2	23.2	5.5	20.9	7.2	22.3	5.4	20.5	6.7	14	3
Pogonia minor	P1	Japan:Gifu Pref, Ena City, Takenamicho, Fuji	mainland Chubu	Ena	ENA	15.1	2.4	16	3.4	14.6	4.2	15.8	3.3	14.3	5.6	7.8	1.9
Pogonia japonica	P56-1	Japan:Hyogo Pref, Kato City, Shimokume	Shimokume	SMK	KTO	25.9	2.1	20.1	5.2	18.2	5.1	19.9	3.3	17.4	3.1	12.1	2.5
Pogonia japonica	P56-2	Japan:Hyogo Pref, Kato City, Shimokume	Shimokume	SMK	KTO	18	2.2	18.7	5.7	15.8	6.4	17.5	4.7	16.9	6.9	10.7	2.4
Pogonia japonica	P56-3	Japan:Hyogo Pref, Kato City, Shimokume	Shimokume	SMK	KTO	21	2.7	23	4.9	20.2	7.7	20.9	4.8	20.1	8.2	11	2.2
Pogonia japonica	P56-4	Japan:Hyogo Pref, Kato City, Shimokume	Shimokume	SMK	KTO	23.3	3	22.6	7.6	21	8.3	21.3	5.6	20.6	7.8	12.3	2.6
Pogonia japonica	P56-5	Japan:Hyogo Pref, Kato City, Shimokume	Shimokume	SMK	KTO	16	2.3	18.1	5.8	16.5	6.6	16.1	4.1	16.8	7.2	10.4	2.1
Pogonia japonica	P51-1	Japan:Mie Pref, Iga City, Shimokanbe	mainland Kinki	Shimokanbe	IGA	18.6	1.8	20.6	5	19.2	7.4	19.6	5.2	19.3	7.4	10.7	2.2
Pogonia japonica	P51-2	Japan:Mie Pref, Iga City, Shimokanbe	mainland Kinki	Shimokanbe	IGA	17.1	1.5	19	4.2	16.9	6.3	18.4	3.7	17.4	6.7	10	1.9
Pogonia japonica	P51-3	Japan:Mie Pref, Iga City, Shimokanbe	mainland Kinki	Shimokanbe	IGA	13.2	1.4	19.1	4	17	5.4	17.2	3.6	17.1	5.9	10.6	2
Pogonia japonica	P51-4	Japan:Mie Pref, Iga City, Shimokanbe	mainland Kinki	Shimokanbe	IGA	13.9	1.9	19	3.8	17.9	5.6	19.2	4.4	17.5	6.9	10.7	2.5
Pogonia japonica	P51-5	Japan:Mie Pref, Iga City, Shimokanbe	mainland Kinki	Shimokanbe	IGA	16.8	1.6	17.6	4	16.3	5.7	16.7	3.9	16.5	6.3	10	2
Pogonia japonica	P51-6	Japan:Mie Pref, Iga City, Shimokanbe	mainland Kinki	Shimokanbe	IGA	11	1.3	17.2	4	15.6	5.7	16.2	3.7	15.4	6.7	9.8	2.3
Pogonia japonica	P53	Japan:Mie Pref, Iga City, Shimokanbe	mainland Kinki	Shimokanbe	IGA	17.3	1.9	22.4	5.8	20.7	6.8	21.3	4.5	19.3	7.7	10.8	2.2
Pogonia minor	P52-1	Japan:Mie Pref, Iga City, Shimokanbe	mainland Kinki	Shimokanbe	IGA	17.2	2	16.8	2.6	14.3	3.8	16.6	2.9	12.6	4.2	7.7	1.5
Pogonia minor	P52-2	Japan:Mie Pref, Iga City, Shimokanbe	mainland Kinki	Shimokanbe	IGA	15.3	2.2	16.3	3.3	14.1	4.6	15.7	3	13.9	4.2	8.3	1.7
Pogonia minor	P52-3	Japan:Mie Pref, Iga City, Shimokanbe	mainland Kinki	Shimokanbe	IGA	20.6	2.5	15.2	2.9	13.5	3.7	14.6	2.9	12.4	3.2	7.7	1.6
Pogonia minor	P52-4	Japan:Mie Pref, Iga City, Shimokanbe	mainland Kinki	Shimokanbe	IGA	16.5	2.3	17.5	3.5	14.4	4.8	16.7	3.2	13.9	4	8.1	1.4
Pogonia minor	P52-5	Japan:Mie Pref, Iga City, Shimokanbe	mainland Kinki	Shimokanbe	IGA	12.5	1.7	13.2	2.4	11.9	3.6	13.7	2.6	11.3	4.6	7.6	1.4
Pogonia minor	P52-6	Japan:Mie Pref, Iga City, Shimokanbe	mainland Kinki	Shimokanbe	IGA	17.7	1.9	15.2	2.8	13	3.4	14.6	3	12.9	5.1	6.7	1.4
Pogonia minor	P57-2	Japan:Mie Pref, Iga City, Shimokanbe	mainland Kinki	Shimokanbe	IGA	20.5	2.1	16	3.3	15.8	3.2	17.1	2.6	16	4.1	8.1	1.6
Pogonia minor	P57-3	Japan:Mie Pref, Iga City, Shimokanbe	mainland Kinki	Shimokanbe	IGA	16	1.8	12.3	3.8	13.6	2.8	12.5	3.9	12.7	5.9	8.2	1.9
Pogonia japonica	P35	Japan:Miyazaki Pref, Koyu Gun, Kawaminami	mainland Kyushu	Kawaminami	KWM	11.7	2	17.5	4.4	16.3	6.8	16.9	3.5	17	6.5	10.4	2.1
Pogonia minor	P20	Japan:Tokyo Pref, Kozushima Village, Hariyama	insular	Hariyama	HRY	11	1.9	13.5	3.2	11.9	4.2	13.2	2.8	10.4	4.1	6.7	1.7
Pogonia minor	P21	Japan:Tokyo Pref, Kozushima Village, Hariyama	insular	Hariyama	HRY	12.3	2	13.1	2.7	12.3	3.2	13.2	2.3	12.3	5.5	7.1	1.8
Pogonia minor	P22-1	Japan:Tokyo Pref, Kozushima Village, Hariyama	insular	Hariyama	HRY	10.7	1.9	11.6	2.5	11.4	3.2	11.8	2.2	11	4.8	6.7	1.8
Pogonia minor	P22-2	Japan:Tokyo Pref, Kozushima Village, Hariyama	insular	Hariyama	HRY	12.5	1.9	11.1	2.3	10.7	2.5	11.1	2.1	10.2	3.1	6.7	1.9
Pogonia japonica	P3	Japan:Tokyo Pref, Kozushima Village, Kuroshima	insular	Kuroshima	KRS	13.6	2.4	21.1	4.4	18.4	6.2	19.7	4.3	17.8	7.7	9.6	2.9
Pogonia japonica	P4-1	Japan:Tokyo Pref, Kozushima Village, Kuroshima	insular	Kuroshima	KRS	6.5	2	16.4	3.9	15.2	5.8	16.1	3.5	14.7	5.8	9	1.9
Pogonia japonica	P4-2	Japan:Tokyo Pref, Kozushima Village, Kuroshima	insular	Kuroshima	KRS	7.1	1.7	17.8	4.9	16.1	5.9	16.9	3.9	16.1	5.3	9.2	2.2
Pogonia japonica	P47-1	Japan:Tokyo Pref, Kozushima Village, Kuroshima	insular	Kuroshima	KRS	12.6	1.7	19.4	4.6	18.1	5.3	18.1	3.2	16.5	5.3	10.4	2.3
Pogonia japonica	P47-2	Japan:Tokyo Pref, Kozushima Village, Kuroshima	insular	Kuroshima	KRS	19.4	2.9	20.7	5.1	18	6.6	19.8	4.3	17.4	5.2	9	1.8
Pogonia japonica	P48-1	Japan:Tokyo Pref, Kozushima Village, Kuroshima	insular	Kuroshima	KRS	19	2.4	21.8	4.5	17.4	5.8	21	3.9	15.8	5.6	10	2.1
Pogonia japonica	P48-2	Japan:Tokyo Pref, Kozushima Village, Kuroshima	insular	Kuroshima	KRS	16.2	2.1	19.6	4.3	15.9	5.4	17.7	3.6	15.2	6.3	9.3	2.3
Pogonia japonica	P49-1	Japan:Tokyo Pref, Kozushima Village, Kuroshima	insular	Kuroshima	KRS	11.5	2	19.1	3.7	17.4	4.9	17.6	3.5	16.7	4.9	9.9	1.8
Pogonia japonica	P49-2	Japan:Tokyo Pref, Kozushima Village, Kuroshima	insular	Kuroshima	KRS	24.3	2.7	20.3	3.8	16.8	4.7	18.8	3.4	16.1	6	9	1.5
Pogonia japonica	P50-1	Japan:Tokyo Pref, Kozushima Village, Kuroshima	insular	Kuroshima	KRS	19.1	3	22.3	5.2	17.9	5.7	20.5	4.6	16.1	7.3	10.4	2.7
Pogonia japonica	P50-2	Japan:Tokyo Pref, Kozushima Village, Kuroshima	insular	Kuroshima	KRS	17.9	1.9	18.9	3.5	16.2	5.6	17.6	3.7	14.4	6.1	8.8	2.1
Pogonia japonica	P6	Japan:Tokyo Pref, Kozushima Village, Kuroshima	insular	Kuroshima	KRS	10.2	2.2	18.7	4.9	16.2	5.8	18	4.3	15.9	6.2	10.3	2.2
Pogonia japonica	P7	Japan:Tokyo Pref, Kozushima Village, Kuroshima	insular	Kuroshima	KRS	15.5	2.9	20.6	5.4	17.4	6.9	20	4.9	15.3	7.1	9.2	2.5
Pogonia japonica × P. minor	P10-1	Japan:Tokyo Pref, Kozushima Village, Kuroshima	insular	Kuroshima	KRS	11.5	1.8	15.7	2.7	14.2	3.7	14.5	2	14.3	4.7	8.8	1.8
Pogonia japonica × P. minor	P10-2	Japan:Tokyo Pref, Kozushima Village, Kuroshima	insular	Kuroshima	KRS	14	2	14.9	3.2	13.2	3.9	14.5	2.7	12.7	4.1	8.1	1.9
Pogonia japonica × P. minor	P11-1	Japan:Tokyo Pref, Kozushima Village, Kuroshima	insular	Kuroshima	KRS	9.4	1.4	12.6	1.5	12.1	2.8	11.6	2.7	12.8	4	7.7	1.9
Pogonia japonica × P. minor	P11-2	Japan:Tokyo Pref, Kozushima Village, Kuroshima	insular	Kuroshima	KRS	10.9	1.5	15.1	2.2	13.7	4.1	14.7	2.3	13.6	3.1	7.2	2.1
Pogonia japonica × P. minor	P12-1	Japan:Tokyo Pref, Kozushima Village, Kuroshima	insular	Kuroshima	KRS	10.5	1.8	13.5	2.5	12.4	3.7	13.2	2.4	12.6	4.3	7.7	2.1
Pogonia japonica × P. minor	P12-2	Japan:Tokyo Pref, Kozushima Village, Kuroshima	insular	Kuroshima	KRS	14.7	2	15.3	3.2	14.6	4.3	14.5	2.6	13.6	4.1	6.5	2
Pogonia japonica × P. minor	P12-3	Japan:Tokyo Pref, Kozushima Village, Kuroshima	insular	Kuroshima	KRS	11.5	1.9	17.3	3.1	15.8	3.7	17.3	2.9	17.4	4.7	8.1	1.9
Pogonia japonica × P. minor	P12-4	Japan:Tokyo Pref, Kozushima Village, Kuroshima	insular	Kuroshima	KRS	10.5	1.8	13.8	2.6	13.2	3.6	13.8	2.1	11.9	2.8	7.2	1.6
Pogonia japonica × P. minor	P13-1	Japan:Tokyo Pref, Kozushima Village, Kuroshima	insular	Kuroshima	KRS	13.2	1.9	17.2	3.5	15	4.5	16.4	2.7	14.5	4.7	8.5	1.9
Pogonia japonica × P. minor	P13-2	Japan:Tokyo Pref, Kozushima Village, Kuroshima	insular	Kuroshima	KRS	10.7	1.7	14.6	2.9	12.9	4	13.3	2.1	9.9	4.6	9	2
Pogonia japonica × P. minor	P13-3	Japan:Tokyo Pref, Kozushima Village, Kuroshima	insular	Kuroshima	KRS	7.3	1.5	13.3	2.3	11.5	3.7	12.4	2.1	11	3.7	6.9	1.6
Pogonia japonica × P. minor	P13-4	Japan:Tokyo Pref, Kozushima Village, Kuroshima	insular	Kuroshima	KRS	14.8	1.9	16.2	2.7	14.7	4.4	16	2.7	14.1	3.9	9.6	1.3
Pogonia japonica × P. minor	P13-5	Japan:Tokyo Pref, Kozushima Village, Kuroshima	insular	Kuroshima	KRS	9.5	1.4	12.2	1.7	11.3	3.1	12.2	2.1	12.2	4	7.9	1.3
Pogonia japonica × P. minor	P46-1	Japan:Tokyo Pref, Kozushima Village, Kuroshima	insular	Kuroshima	KRS	17.6	2.1	14.8	2.8	13.1	4.3	14	2.7	12.9	3.8	8.7	1.6
Pogonia japonica × P. minor	P46-2	Japan:Tokyo Pref, Kozushima Village, Kuroshima	insular	Kuroshima	KRS	15.1	1.7	14.8	3.2	13.2	4.2	14.4	2.6	12.6	4.2	8.1	1.8
Pogonia japonica × P. minor	P9	Japan:Tokyo Pref, Kozushima Village, Kuroshima	insular	Kuroshima	KRS	12.5	1.9	14.9	2.6	13.3	3.9	14.9	2.6	13.9	4.9	8.8	1.9
Pogonia japonica	P14-1	Japan:Tokyo Pref, Kozushima Village, Orosha	insular	Orosha	ORS	12.2	1.8	21.6	5.4	20.5	7.3	21.4	4.8	19.3	4.9	7.2	2.5
Pogonia japonica	P14-2	Japan:Tokyo Pref, Kozushima Village, Orosha	insular	Orosha	ORS	13.2	2	23.2	5.9	20.6	6.6	21	4.7	20.6	6.1	9.8	2.6
Pogonia japonica	P14-3	Japan:Tokyo Pref, Kozushima Village, Orosha	insular	Orosha	ORS	11.2	2.1	19.9	4.1	18.3	4.5	18.6	3.2	19.8	4.6	10.6	2.1
Pogonia japonica	P15	Japan:Tokyo Pref, Kozushima Village, Orosha	insular	Orosha	ORS	6.5	2	18.2	4.1	16.9	5.9	17.1	3.7	14.3	5.2	9.5	2.3
Pogonia japonica	P16	Japan:Tokyo Pref, Kozushima Village, Orosha	insular	Orosha	ORS	14.2	2.6	19.5	5.1	16.4	6.1	18.2	4.4	15.7	7.8	9.4	2.1
Pogonia japonica	P44-1	Japan:Tokyo Pref, Kozushima Village, Orosha	insular	Orosha	ORS	15.2	2.2	19.7	3.8	18.6	4.8	20.3	3	16.4	6.4	9.4	2.1
Pogonia japonica	P44-2	Japan:Tokyo Pref, Kozushima Village, Orosha	insular	Orosha	ORS	17.4	2	20.8	2.6	17.9	5.1	20.5	2	17.6	5.3	10.1	2.3
Pogonia japonica	P38	Japan:Tokyo Pref, Kozushima Village, Sendai-ike	insular	Sendaiike	SND	17.7	2.5	18.8	5.5	16.8	8.1	17.9	4.8	16.5	6.4	10.4	3.4
Pogonia japonica	P39-1	Japan:Tokyo Pref, Kozushima Village, Sendai-ike	insular	Sendaiike	SND	13.2	2.4	17.5	4.8	15.5	7.1	17	4.3	15.9	6	10.1	2.5
Pogonia japonica	P39-2	Japan:Tokyo Pref, Kozushima Village, Sendai-ike	insular	Sendaiike	SND	15.4	2.7	20.7	6.1	19	8	20	5.2	17.1	6.1	8.2	2.4
Pogonia minor	P23-1	Japan:Tokyo Pref, Kozushima Village, Tenjo-san	insular	Mt. Tenjo	TNJ	12.2	2.4	13.5	2.1	12.9	3.7	14.5	2.3	12.1	5.4	6.5	1.3
Pogonia minor	P23-2	Japan:Tokyo Pref, Kozushima Village, Tenjo-san	insular	Mt. Tenjo	TNJ	18	2.5	15.4	3.7	13.7	4.2	15.1	3.3	12.6	3.8	8	2
Pogonia minor	P24	Japan:Tokyo Pref, Kozushima Village, Tenjo-san	insular	Mt. Tenjo	TNJ	18.7	2.1	14.8	2.3	13.5	2.9	15.4	2.4	11.7	5	6.7	1.4
Pogonia minor	P25	Japan:Tokyo Pref, Kozushima Village, Tenjo-san	insular	Mt. Tenjo	TNJ	16.9	2.1	9	2.2	8.6	3	9.6	1.8	8.3	5.1	7.4	1.4
Pogonia minor	P26	Japan:Tokyo Pref, Kozushima Village, Tenjo-san	insular	Mt. Tenjo	TNJ	22.6	2.3	14.2	2.1	15.8	2.8	13.6	1.9	13.9	5.6	7.6	1.7
Pogonia minor	P59-1	Japan:Tokyo Pref, Kozushima Village, Urasabaku	insular	Mt. Tenjo	TNJ	11.4	1.8	13.5	2.1	12.9	3.2	14.4	1.4	12.7	4.9	7.4	1.3
Pogonia minor	P59-2	Japan:Tokyo Pref, Kozushima Village, Urasabaku	insular	Mt. Tenjo	TNJ	15.1	1.6	16.2	2	13.6	2.3	15.5	1.9	13.3	4.6	7.7	0.9
Pogonia minor	P59-3	Japan:Tokyo Pref, Kozushima Village, Tenjo-san	insular	Mt. Tenjo	TNJ	14.3	1.9	10.8	1.2	10.6	2.9	11.9	1.8	10.4	4	6.9	1.3
Pogonia minor	P59-5	Japan:Tokyo Pref, Kozushima Village, Fudoson	insular	Fudoson	FDO	16.6	1.7	11.1	2.5	12	1.6	11.5	1.4	10.1	4.6	6.8	0.9
*In the sample IDs, when the first number starting with the same alphabet is identical, it indicates that these samples bloomed adjacent to each other. The numbers connected by the next hyphen are individual IDs.

## Sheet: Table S2
Table S2. Newly collected materials used for MIG-seq and MPM-seq analyses.
species	sample ID	sample ID (molecular experiments)	MIG-seq	MPM-seq	collector	collection date	sampling locality	population name	population code	latitude	longitude
Pogonia minor	P29	STG00361	1	1	Koji Tanaka	20160528	Japan:Fukuoka Pref, Kitakyushu City, Kokuraminami-ku	Kitakyushu	KKS	33.766	130.91
Pogonia minor	P30	STG00362	1	1	Koji Tanaka	20160528	Japan:Fukuoka Pref, Kitakyushu City, Kokuraminami-ku	Kitakyushu	KKS	33.766	130.91
Pogonia japonica	P54-1	STG04237	1		Koji Tanaka	20230612	Japan:Fukuoka Pref, Kitakyushu City, Kokuraminami-ku	Kitakyushu	KKS	33.771	130.915
Pogonia japonica	P54-2	STG04238	1		Koji Tanaka	20230612	Japan:Fukuoka Pref, Kitakyushu City, Kokuraminami-ku	Kitakyushu	KKS	33.771	130.915
Pogonia japonica	P54-3	STG04239	1		Koji Tanaka	20230612	Japan:Fukuoka Pref, Kitakyushu City, Kokuraminami-ku	Kitakyushu	KKS	33.771	130.915
Pogonia japonica	P54-4	STG04240	1		Koji Tanaka	20230612	Japan:Fukuoka Pref, Kitakyushu City, Kokuraminami-ku	Kitakyushu	KKS	33.771	130.915
Pogonia japonica	P54-5	STG04241	1		Koji Tanaka	20230612	Japan:Fukuoka Pref, Kitakyushu City, Kokuraminami-ku	Kitakyushu	KKS	33.771	130.915
Pogonia minor	P55-1	STG04242	1		Koji Tanaka	20230612	Japan:Fukuoka Pref, Kitakyushu City, Kokuraminami-ku	Kitakyushu	KKS	33.766	130.91
Pogonia minor	P55-2	STG04243	1		Koji Tanaka	20230612	Japan:Fukuoka Pref, Kitakyushu City, Kokuraminami-ku	Kitakyushu	KKS	33.766	130.91
Pogonia minor	P55-3	STG04244	1		Koji Tanaka	20230612	Japan:Fukuoka Pref, Kitakyushu City, Kokuraminami-ku	Kitakyushu	KKS	33.766	130.91
Pogonia minor	P55-4	STG04245	1		Koji Tanaka	20230612	Japan:Fukuoka Pref, Kitakyushu City, Kokuraminami-ku	Kitakyushu	KKS	33.766	130.91
Pogonia minor	P55-5	STG04246	1		Koji Tanaka	20230612	Japan:Fukuoka Pref, Kitakyushu City, Kokuraminami-ku	Kitakyushu	KKS	33.766	130.91
Pogonia japonica	P27	STG00359	1	1	Koji Tanaka	20160528	Japan:Fukuoka Pref, Miyako Gun, Kanda	Kanda	KND	33.776	130.981
Pogonia japonica	P28	STG00360	1	1	Koji Tanaka	20160528	Japan:Fukuoka Pref, Miyako Gun, Kanda	Kanda	KND	33.776	130.981
Pogonia minor	P1	STG00334	1	1	Katsumi Iwahori	20160612	Japan:Gifu Pref, Ena City, Takenamicho, Fuji	Ena	ENA	35.442	137.344
Pogonia minor	P2	STG00335	1	1	Katsumi Iwahori	20160612	Japan:Gifu Pref, Ena City, Takenamicho, Fuji	Ena	ENA	35.442	137.344
Pogonia minor	P58-1	STG04256	1		Katsumi Iwahori	20230610	Japan:Gifu Pref, Ena City, Takenamicho, Fuji	Ena	ENA	35.442	137.344
Pogonia minor	P58-2	STG04257	1		Katsumi Iwahori	20230610	Japan:Gifu Pref, Ena City, Takenamicho, Fuji	Ena	ENA	35.442	137.344
Pogonia minor	P58-3	STG04258	1		Katsumi Iwahori	20230610	Japan:Gifu Pref, Ena City, Takenamicho, Fuji	Ena	ENA	35.442	137.344
Pogonia minor	P58-4	STG04259	1		Katsumi Iwahori	20230610	Japan:Gifu Pref, Ena City, Takenamicho, Fuji	Ena	ENA	35.442	137.344
Pogonia minor	P58-5	STG04260	1		Katsumi Iwahori	20230610	Japan:Gifu Pref, Ena City, Takenamicho, Fuji	Ena	ENA	35.442	137.344
Pogonia minor	P58-6	STG04261	1		Katsumi Iwahori	20230610	Japan:Gifu Pref, Ena City, Takenamicho, Fuji	Ena	ENA	35.442	137.344
Pogonia minor	P58-7	STG04262	1		Katsumi Iwahori	20230610	Japan:Gifu Pref, Ena City, Takenamicho, Fuji	Ena	ENA	35.442	137.344
Pogonia minor	P58-8	STG04263	1		Katsumi Iwahori	20230610	Japan:Gifu Pref, Ena City, Takenamicho, Fuji	Ena	ENA	35.442	137.344
Pogonia minor	P58-9	STG04264	1		Katsumi Iwahori	20230610	Japan:Gifu Pref, Ena City, Takenamicho, Fuji	Ena	ENA	35.442	137.344
Pogonia minor	P58-10	STG04265	1		Katsumi Iwahori	20230610	Japan:Gifu Pref, Ena City, Takenamicho, Fuji	Ena	ENA	35.442	137.344
Pogonia minor	P58-11	STG04266	1		Katsumi Iwahori	20230610	Japan:Gifu Pref, Ena City, Takenamicho, Fuji	Ena	ENA	35.442	137.344
Pogonia japonica	P56-1	STG04247	1		Shuji Matsumoto	20230614	Japan:Hyogo Pref, Kato City, Shimokume	Shimokume	SMK	34.908	135.024
Pogonia japonica	P56-2	STG04248	1		Shuji Matsumoto	20230614	Japan:Hyogo Pref, Kato City, Shimokume	Shimokume	SMK	34.908	135.024
Pogonia japonica	P56-3	STG04249	1		Shuji Matsumoto	20230614	Japan:Hyogo Pref, Kato City, Shimokume	Shimokume	SMK	34.908	135.024
Pogonia japonica	P56-4	STG04250	1		Shuji Matsumoto	20230614	Japan:Hyogo Pref, Kato City, Shimokume	Shimokume	SMK	34.908	135.024
Pogonia japonica	P56-5	STG04251	1		Shuji Matsumoto	20230614	Japan:Hyogo Pref, Kato City, Shimokume	Shimokume	SMK	34.908	135.024
Pogonia minor	P57-1	STG04252	1		Shuji Matsumoto	20230614	Japan:Hyogo Pref, Kato City, Yamaguchi	Kato	KTO	34.939	135.017
Pogonia minor	P57-2	STG04253	1		Shuji Matsumoto	20230614	Japan:Hyogo Pref, Kato City, Yamaguchi	Kato	KTO	34.939	135.017
Pogonia minor	P57-3	STG04254	1		Shuji Matsumoto	20230614	Japan:Hyogo Pref, Kato City, Yamaguchi	Kato	KTO	34.939	135.017
Pogonia minor	P57-4	STG04255	1		Shuji Matsumoto	20230614	Japan:Hyogo Pref, Kato City, Yamaguchi	Kato	KTO	34.939	135.017
Pogonia japonica	P51-1	STG04224	1		Yukito Asano	20230611	Japan:Mie Pref, Iga City, Shimokanbe	Shimokanbe	IGA	34.689	136.18
Pogonia japonica	P51-2	STG04225	1		Yukito Asano	20230611	Japan:Mie Pref, Iga City, Shimokanbe	Shimokanbe	IGA	34.689	136.18
Pogonia japonica	P51-3	STG04226	1		Yukito Asano	20230611	Japan:Mie Pref, Iga City, Shimokanbe	Shimokanbe	IGA	34.689	136.18
Pogonia japonica	P51-4	STG04227	1		Yukito Asano	20230611	Japan:Mie Pref, Iga City, Shimokanbe	Shimokanbe	IGA	34.689	136.18
Pogonia japonica	P51-5	STG04228	1		Yukito Asano	20230611	Japan:Mie Pref, Iga City, Shimokanbe	Shimokanbe	IGA	34.689	136.18
Pogonia japonica	P51-6	STG04229	1		Yukito Asano	20230611	Japan:Mie Pref, Iga City, Shimokanbe	Shimokanbe	IGA	34.689	136.18
Pogonia minor	P52-1	STG04230	1		Yukito Asano	20230611	Japan:Mie Pref, Iga City, Shimokanbe	Shimokanbe	IGA	34.689	136.18
Pogonia minor	P52-2	STG04231	1		Yukito Asano	20230611	Japan:Mie Pref, Iga City, Shimokanbe	Shimokanbe	IGA	34.689	136.18
Pogonia minor	P52-3	STG04232	1		Yukito Asano	20230611	Japan:Mie Pref, Iga City, Shimokanbe	Shimokanbe	IGA	34.689	136.18
Pogonia minor	P52-4	STG04233	1		Yukito Asano	20230611	Japan:Mie Pref, Iga City, Shimokanbe	Shimokanbe	IGA	34.689	136.18
Pogonia minor	P52-5	STG04234	1		Yukito Asano	20230611	Japan:Mie Pref, Iga City, Shimokanbe	Shimokanbe	IGA	34.689	136.18
Pogonia minor	P52-6	STG04235	1		Yukito Asano	20230611	Japan:Mie Pref, Iga City, Shimokanbe	Shimokanbe	IGA	34.689	136.18
Pogonia japonica	P53	STG04236	1		Yukito Asano	20230611	Japan:Mie Pref, Iga City, Shimokanbe	Shimokanbe	IGA	34.689	136.18
Pogonia japonica	P35	STG00368	1	1	Kenji Suetsugu	20170519	Japan:Miyazaki Pref, Koyu Gun, Kawaminami	Kawaminami	KWM	32.192	131.526
Pogonia japonica	P36	STG00369	1	1	Kenji Suetsugu	20170519	Japan:Miyazaki Pref, Koyu Gun, Kawaminami	Kawaminami	KWM	32.192	131.526
Pogonia japonica	P37	STG00370	1	1	Kenji Suetsugu	20170519	Japan:Miyazaki Pref, Koyu Gun, Kawaminami	Kawaminami	KWM	32.192	131.526
Pogonia japonica	P34-3	STG00367	1	1	Sayoko Mori	20160906	Japan:Shiga Pref, Nagahama City, Nishiazaicho	Nishiazaicho	NSA	35.555	136.119
Pogonia minor	P20	STG00352	1	1	Kenji Suetsugu	20160528	Japan:Tokyo Pref, Kozushima Village, Hariyama	Hariyama	HRY	34.226	139.159
Pogonia minor	P21	STG00353	1	1	Kenji Suetsugu	20160528	Japan:Tokyo Pref, Kozushima Village, Hariyama	Hariyama	HRY	34.226	139.159
Pogonia minor	P22	STG00354	1	1	Kenji Suetsugu	20160528	Japan:Tokyo Pref, Kozushima Village, Hariyama	Hariyama	HRY	34.227	139.159
Pogonia japonica	P3	STG00336	1	1	Kenji Suetsugu	20160528	Japan:Tokyo Pref, Kozushima Village, Kuroshima	Kuroshima	KRS	34.215	139.152
Pogonia japonica	P4	STG00337	1	1	Kenji Suetsugu	20160528	Japan:Tokyo Pref, Kozushima Village, Kuroshima	Kuroshima	KRS	34.215	139.152
Pogonia japonica	P6	STG00338	1	1	Kenji Suetsugu	20160528	Japan:Tokyo Pref, Kozushima Village, Kuroshima	Kuroshima	KRS	34.215	139.152
Pogonia japonica	P7	STG00339	1	1	Kenji Suetsugu	20160528	Japan:Tokyo Pref, Kozushima Village, Kuroshima	Kuroshima	KRS	34.215	139.152
Pogonia japonica	P8	STG00340	1	1	Kenji Suetsugu	20160528	Japan:Tokyo Pref, Kozushima Village, Kuroshima	Kuroshima	KRS	34.215	139.152
Pogonia japonica	P43	STG04208	1		Kenya Ishida	20230604	Japan:Tokyo Pref, Kozushima Village, Kuroshima	Kuroshima	KRS	34.214	139.151
Pogonia japonica	P47-1	STG04216	1		Kenya Ishida	20230604	Japan:Tokyo Pref, Kozushima Village, Kuroshima	Kuroshima	KRS	34.215	139.153
Pogonia japonica	P47-2	STG04217	1		Kenya Ishida	20230604	Japan:Tokyo Pref, Kozushima Village, Kuroshima	Kuroshima	KRS	34.215	139.153
Pogonia japonica	P48-1	STG04218	1		Kenya Ishida	20230604	Japan:Tokyo Pref, Kozushima Village, Kuroshima	Kuroshima	KRS	34.215	139.152
Pogonia japonica	P48-2	STG04219	1		Kenya Ishida	20230604	Japan:Tokyo Pref, Kozushima Village, Kuroshima	Kuroshima	KRS	34.215	139.152
Pogonia japonica	P49-1	STG04220	1		Kenya Ishida	20230604	Japan:Tokyo Pref, Kozushima Village, Kuroshima	Kuroshima	KRS	34.215	139.152
Pogonia japonica	P49-2	STG04221	1		Kenya Ishida	20230604	Japan:Tokyo Pref, Kozushima Village, Kuroshima	Kuroshima	KRS	34.215	139.152
Pogonia japonica	P50-1	STG04222	1		Kenya Ishida	20230604	Japan:Tokyo Pref, Kozushima Village, Kuroshima	Kuroshima	KRS	34.215	139.152
Pogonia japonica	P50-2	STG04223	1		Kenya Ishida	20230605	Japan:Tokyo Pref, Kozushima Village, Kuroshima	Kuroshima	KRS	34.215	139.152
Pogonia japonica × P. minor	P9	STG00341	1	1	Kenji Suetsugu	20160528	Japan:Tokyo Pref, Kozushima Village, Kuroshimashita	Kuroshimashita	KSS	34.215	139.154
Pogonia japonica × P. minor	P10	STG00342	1	1	Kenji Suetsugu	20160528	Japan:Tokyo Pref, Kozushima Village, Kuroshimashita	Kuroshimashita	KSS	34.215	139.154
Pogonia japonica × P. minor	P11	STG00343	1	1	Kenji Suetsugu	20160528	Japan:Tokyo Pref, Kozushima Village, Kuroshimashita	Kuroshimashita	KSS	34.215	139.154
Pogonia japonica × P. minor	P12	STG00344	1	1	Kenji Suetsugu	20160528	Japan:Tokyo Pref, Kozushima Village, Kuroshimashita	Kuroshimashita	KSS	34.215	139.154
Pogonia japonica × P. minor	P13	STG00345	1	1	Kenji Suetsugu	20160528	Japan:Tokyo Pref, Kozushima Village, Kuroshimashita	Kuroshimashita	KSS	34.215	139.154
Pogonia japonica × P. minor	P46-1	STG04214	1		Kenya Ishida	20230604	Japan:Tokyo Pref, Kozushima Village, Kuroshimashita	Kuroshimashita	KSS	34.215	139.154
Pogonia japonica × P. minor	P46-2	STG04215	1		Kenya Ishida	20230604	Japan:Tokyo Pref, Kozushima Village, Kuroshimashita	Kuroshimashita	KSS	34.215	139.154
Pogonia japonica	P14	STG00346	1	1	Kenji Suetsugu	20160528	Japan:Tokyo Pref, Kozushima Village, Orosha	Orosha	ORS	34.213	139.152
Pogonia japonica	P15	STG00347	1	1	Kenji Suetsugu	20160528	Japan:Tokyo Pref, Kozushima Village, Orosha	Orosha	ORS	34.213	139.152
Pogonia japonica	P16	STG00348	1	1	Kenji Suetsugu	20160528	Japan:Tokyo Pref, Kozushima Village, Orosha	Orosha	ORS	34.213	139.152
Pogonia japonica	P17	STG00349	1	1	Kenji Suetsugu	20160528	Japan:Tokyo Pref, Kozushima Village, Orosha	Orosha	ORS	34.213	139.152
Pogonia japonica	P18	STG00350	1	1	Kenji Suetsugu	20160528	Japan:Tokyo Pref, Kozushima Village, Orosha	Orosha	ORS	34.213	139.152
Pogonia japonica	P19	STG00351	1	1	Kenji Suetsugu	20160528	Japan:Tokyo Pref, Kozushima Village, Orosha	Orosha	ORS	34.213	139.152
Pogonia japonica	P44-1	STG04209	1		Kenya Ishida	20230604	Japan:Tokyo Pref, Kozushima Village, Orosha	Orosha	ORS	34.213	139.152
Pogonia japonica	P44-2	STG04210	1		Kenya Ishida	20230604	Japan:Tokyo Pref, Kozushima Village, Orosha	Orosha	ORS	34.213	139.152
Pogonia japonica	P38	STG00371	1	1	Masayuki Ishibashi	20170602	Japan:Tokyo Pref, Kozushima Village, Sendai-ike	Sendaiike	SND	34.214	139.153
Pogonia japonica	P39	STG00372	1	1	Masayuki Ishibashi	20170602	Japan:Tokyo Pref, Kozushima Village, Sendai-ike	Sendaiike	SND	34.214	139.153
Pogonia japonica	P45-1	STG04211	1		Kenya Ishida	20230604	Japan:Tokyo Pref, Kozushima Village, Sendai-ike	Sendaiike	SND	34.214	139.153
Pogonia japonica	P45-2	STG04212	1		Kenya Ishida	20230604	Japan:Tokyo Pref, Kozushima Village, Sendai-ike	Sendaiike	SND	34.214	139.153
Pogonia japonica	P45-3	STG04213	1		Kenya Ishida	20230604	Japan:Tokyo Pref, Kozushima Village, Sendai-ike	Sendaiike	SND	34.214	139.153
Pogonia minor	P23	STG00355	1	1	Kenji Suetsugu	20160528	Japan:Tokyo Pref, Kozushima Village, Tenjo-san	Mt. Tenjo	TNJ	34.216	139.157
Pogonia minor	P24	STG00356	1	1	Kenji Suetsugu	20160528	Japan:Tokyo Pref, Kozushima Village, Tenjo-san	Mt. Tenjo	TNJ	34.216	139.157
Pogonia minor	P25	STG00357	1	1	Kenji Suetsugu	20160528	Japan:Tokyo Pref, Kozushima Village, Tenjo-san	Mt. Tenjo	TNJ	34.216	139.157
Pogonia minor	P26	STG00358	1	1	Kenji Suetsugu	20160528	Japan:Tokyo Pref, Kozushima Village, Tenjo-san	Mt. Tenjo	TNJ	34.216	139.157
Pogonia minor	P59-1	STG04267	1		Kenya Ishida	20230618	Japan:Tokyo Pref, Kozushima Village, Urasabaku	Urasabaku	USB	34.216	139.161
Pogonia minor	P59-2	STG04268	1		Kenya Ishida	20230618	Japan:Tokyo Pref, Kozushima Village, Urasabaku	Urasabaku	USB	34.216	139.161
Pogonia minor	P59-3	STG04269	1		Kenya Ishida	20230618	Japan:Tokyo Pref, Kozushima Village, Tenjo-san	Mt. Tenjo	TNJ	34.216	139.156
Pogonia minor	P59-4	STG04270	1		Kenya Ishida	20230618	Japan:Tokyo Pref, Kozushima Village, Tenjo-san	Mt. Tenjo	TNJ	34.216	139.156
Pogonia minor	P59-5	STG04271	1		Kenya Ishida	20230618	Japan:Tokyo Pref, Kozushima Village, Fudoson	Fudoson	FDO	34.222	139.158

## Sheet: Table S3
Table S3, Meteorological, soil type, and rock type data of sampling sites were obtained from databases.
sampling_locality	soil_type	annual_precipitation	annual_average_temperature	annual_maximum_temperature	annual_minimum_temperature	Rock type	Formation age
Japan: Fukuoka Pref, Kitakyushu City, Kokuraminami-ku	Red-yellow soils	1979.7	13	17.2	9.1	marine and non-marine sediments	Late Pleistocene to Holocene marine and non-marine sediments
Japan: Fukuoka Pref, Miyako Gun, Kanda	Gray lowland soils	1735.7	16.2	20.2	12.6	granodiorite	Early to Late Cretaceous granodiorite
Japan: Gifu Pref, Ena City, Takenamicho, Fuji	Gleysols	1756.2	12.6	19.1	7.2	non-alkaline felsic volcanic intrusive rocks	Late Cretaceous non-alkaline felsic volcanic intrusive rocks
Japan: Hyogo Pref, Kato City, Shimokume	Brown forest soils	1251.5	14	19.7	9.2	marine and non-marine sediments	Early Pleistocene marine and non-marine sediments
Japan: Hyogo Pref, Kato City, Yamaguchi	Brown forest soils	1291.3	13.9	19.6	9	marine and non-marine sediments	Early Pleistocene marine and non-marine sediments
Japan: Mie Pref, Iga City, Shimokanbe	Regosols	1459.5	13.5	19.2	8.8	granite	Late Cretaceous granite
Japan: Miyazaki Pref, Koyu Gun, Kawaminami	Andosols	2495.5	16.9	22.1	12.4	marine and non-marine sediments	Late Pleistocene marine and non-marine sediments
Japan: Shiga Pref, Nagahama City, Nishiazaicho	Brown forest soils	2319.5	12.4	17.1	8.5	granite	Paleocene to Early Eocene granite
Japan: Tokyo Pref, Kozushima Village, Kuroshima	Rocky ground	2375.4	15.2	17.5	12.8	non-alkaline felsic volcanic rocks	Late Pleistocene non-alkaline felsic volcanic rocks
Japan: Tokyo Pref, Kozushima Village, Kuroshimashita	Rocky ground	2375.4	15.2	17.5	12.8	non-alkaline felsic volcanic rocks	Holocene non-alkaline felsic volcanic rocks
Japan: Tokyo Pref, Kozushima Village, Orosha	Rocky ground	2375.4	15.2	17.5	12.8	non-alkaline felsic volcanic rocks	Holocene non-alkaline felsic volcanic rocks
Japan: Tokyo Pref, Kozushima Village, Tenjo-san	Rocky ground	2375.4	15.2	17.5	12.8	non-alkaline felsic volcanic rocks	Holocene non-alkaline felsic volcanic rocks
Japan: Tokyo Pref, Kozushima Village, Fudoson	Rocky ground	2379.5	14.8	17.1	12.4	non-alkaline felsic volcanic rocks	Holocene non-alkaline felsic volcanic rocks
Japan: Tokyo Pref, Kozushima Village, Urasabaku	Rocky ground	2375.4	15.2	17.5	12.8	non-alkaline felsic volcanic rocks	Holocene non-alkaline felsic volcanic rocks
Japan: Tokyo Pref, Kozushima Village, Sendai-ike	Rocky ground	2375.4	15.2	17.5	12.8	non-alkaline felsic volcanic rocks	Holocene non-alkaline felsic volcanic rocks
Japan: Tokyo Pref, Kozushima Village, Hariyama	Rocky ground	2383.1	15.8	18.2	13.4	non-alkaline felsic volcanic rocks	Holocene non-alkaline felsic volcanic rocks
Meteorological, soil type, and rock type data were obtained from https://nlftp.mlit.go.jp/ksj/gml/datalist/KsjTmplt-G02-2022.html, https://gbank.gsj.jp/seamless/use.html, and https://nlftp.mlit.go.jp/kokjo/inspect/landclassification/download.html, respectively.

## Sheet: Table S4
Table S4. Parameters prior distributions and descriptions used to simulate admixture scenarios of Pogonia in DIYABC analysis. Prior sampling followed an uniform (UN) distribution.
Parameter	Description	Prior destribution
N1	effective population size of mainland population of P. japonica	UN[1000,50000]
N2	effective population size of insular population of P. japonica	UN[50,10000]
N3	effective population size of the hybrids population (KSS)	UN[10,1000]
N4	effective population size of P. minor	UN[1000,50000]
Na	effective population size of ancestral population of P. japonica and P. minor	UN[1000,50000]
t3	timing of divergence event (in generations) of P. japonica and P. minor	UN[2000,100000]
t2	timing of admixture event	UN[50,10000]
t1 except for scenario 3	timing of admixture event	UN[1,10000]
t1 in scenario 3	timing of divergence event (in generations) of insular population of P. japonica and the hybrids population (KSS)	UN[1,10000]
r1, r2	genetic contribution (admixture rates) relative to the other population	UN[0.001,0.999]

## Sheet: Table S5
Table S5. Summary statistics used in all simulations in DIYABC analysis. One-sample summary statistics were calculated for all populations. Two-sample summary statistics were also calculated for each pairwise population combination. Admixture summary statistics were computed for two specific combinations: one treating the insular population of P. japonica as the admixed population with P. japonic…
DIYABC abbreviation	Description
One-sample summary statistics
HP0	Proportion of loci with zero gene diversity
HM1	Mean gene diversity across polymorphic loci
HV1	Variance of gene diversity across polymorphic loci
HMO	Mean gene diversity across all loci
Two-sample summary statistics
FP0	Proportion of loci with zero FST distance
FM1	Mean across loci of non-zero FST distance
FV1	Variance across loci of non-zero FST distances
FMO	Mean across loci of FST distances
NP0	Proportion of loci with zero Nei's distance
NM1	Mean across loci of non-zero Nei's distances
NV1	Variance across loci of non-zero Nei's distances
NMO	Mean across loci of Nei's distances
Admixture summary statistics
AP0	Proportion of loci with zero admixture estimates
AM1	Mean across loci of non-zero admixture estimate
AV1	Variance across loci of non-zero admixture estimated
AMO	Mean across all locus admixture estimates

## Sheet: Table S6
Table S6. The results of PERMANOVA analysis assessing floral morphological differences.
	Df	SumsOfSqs	R2	F.Model	P value
species	2	0.551	0.62858	66.847	0.0001
Residual	79	0.32559	0.37142
Total	81	0.87659	1

## Sheet: Table S7
Table S7. The results of multiple comparisons derived from the PERMANOVA analysis, further analyzing the floral morphological differences across the studied groups.
pairs	Df	SumsOfSqs	F.Model	R2	p.adjusted
Pogonia japonica (insular) vs Pogonia minor (mainland)	1	0.146688	43.6027	0.561871	0.001
Pogonia japonica (insular) vs Pogonia japonica (mainland)	1	0.0208322	5.91492	0.13469	0.051
Pogonia japonica (insular) vs Pogonia minor (insular)	1	0.255056	67.0871	0.663656	0.001
Pogonia japonica (insular) vs Pogonia japonica × P. minor (insular)	1	0.180161	58.7277	0.613487	0.001
Pogonia minor (mainland) vs Pogonia japonica (mainland)	1	0.203431	49.5394	0.638893	0.001
Pogonia minor (mainland) vs Pogonia minor (insular)	1	0.0136231	2.96132	0.109836	0.494
Pogonia minor (mainland) vs Pogonia japonica × P. minor (insular)	1	0.0086463	2.46642	0.0837028	0.802
Pogonia japonica (mainland) vs Pogonia minor (insular)	1	0.319589	68.9082	0.711067	0.001
Pogonia japonica (mainland) vs Pogonia japonica × P. minor (insular)	1	0.2641	71.7515	0.698301	0.001
Pogonia minor (insular) vs Pogonia japonica × P. minor (insular)	1	0.0232522	5.73177	0.175113	0.022

## Sheet: Table S8
Table S8. Population statistics of mainland Pogonia japonica, the insular ecotype of P. japonica, P. japonica × P. minor, and mainland and insular P. minor. Statistics were measured at both the group level (indicated in bold letters) and the population level (indicated in regular font). Observed heterozygosity (HO) and expected heterozygosity (HE), as well as the population's average inbreeding c…
Species or populations	N samples	N private alleles	HO	HE	π	FIS
mainland populations of P. japonica	23	194	0.079	0.138	0.00119	0.172
KKS	5	24	0.112	0.07	0.00068	-0.055
KND	2	0	0.066	0.034	0.00047	-0.013
KWM	3	13	0.101	0.067	0.00077	-0.012
SMK	5	21	0.058	0.053	0.0005	0.003
NSA	1	0	0.091	0.046	0.00073	0
IGA	7	63	0.068	0.062	0.00057	0.001
isular populations of P. japonica	27	65	0.202	0.209	0.00178	0.04
ORS	8	1	0.197	0.182	0.00169	0.017
SND	5	2	0.244	0.156	0.00149	-0.107
KRS	14	9	0.191	0.187	0.00162	0.022
hybrids population (KSS)	7	1	0.268	0.143	0.00139	-0.181
P. minor	42	88	0.012	0.068	0.00057	0.201
KKS	7	15	0.012	0.039	0.00035	0.061
KTO	4	3	0.01	0.023	0.00021	0.038
IGA	6	11	0.01	0.042	0.00039	0.083
ENA	13	9	0.013	0.028	0.00024	0.077
HRY	3	0	0.015	0.028	0.0003	0.038
TNJ	6	0	0.011	0.038	0.00036	0.069
USB	2	0	0.013	0.007	8e-05	-0.004
FDO	1	0	0.008	0.004	7e-05	0

## Sheet: Table S9
Table S9. Estimates of demographic parameters associated with Scenario 4 from DIYABC demographic analysis. q025 and q975 represent the 2.5% and 97.5% quantiles of the posterior distribution, respectively.
Parameter	mean	median	mode	q025	q975
N1 (mainland population of P. japonica)	8220	6930	5850	2670	24700
N2 (insular population of P. japonica)	8090	8350	8680	4760	9890
N3 (hybrids population (KSS)	526	517	385	96	964
N4 (P. minor)	5480	5120	4970	2580	9950
Na (ancestral population)	476000	481000	485000	422000	499000
t3	18400	14700	12300	5390	60000
t2	3910	3850	4060	1400	7170
t1	694	690	707	158	1290
r2	0.642	0.642	0.638	0.556	0.73
r1	0.565	0.561	0.576	0.413	0.786
